# Supplementary material for: Strategic planning for saving the lives of mothers, newborns and children and preventing stillbirths in KwaZulu-Natal province South Africa: modelling using the Lives Saved Tool (LiST)
Source: BMC Public Health. 2016 Jan 19;16:49. doi: 10.1186/s12889-015-2661-x (PMC4719569; doi:10.1186/s12889-015-2661-x)
Supplement: Supplementary file 1 — Sheet 1. Interventions added to List. Additional interventions not included in the LiST Tool, with descriptions, effect sizes and affected fractions. Sheet 2. Adjusted Mortality. Deaths reported to Statistics South Africa, adjusted for under-reporting to estimate actual mortality rates for neonatal and under-five mortality. Sheet 3. Changes in contraceptive mix. Changes in the assumption of proportion of different contraceptive choices used by the population over time (2015 to 2019). (XLSX 15 kb) [file 12889_2015_2661_MOESM1_ESM.xlsx]

## Sheet: 1. Interventions added to LiST
Additional file 1: Sheet 1. Interventions added to LiST
Intervention	Description	Baseline Coverage (2014) (%)	Cause of death impacted by intervention	Affected fraction (%)	Effect estimate (%)
Early detection and treatment of HIV in pregnant women	HIV treatment according to national guidelines initiated before 20 weeks of gestation	56	Indirect maternal	80	90
Treatment of injuries in children	Management of paediatric trauma	50	Injury	100	50
Treatment of TB in children	Detection and treatment of childhood TB according to WHO guidelines	65	Other (TB is not split out as a separate cause of death in children in LiST	8	99
Treatment of TB in pregnant women	Treatment of both latent infection and TB disease	65	Indirect maternal causes	50	90
Interfacility transport for complicated deliveries	Dedicated obstetric ambulances for referral of complicated pregnancies between facilities	10	Direct maternal causes	30	80

## Sheet: 2. Adjusted mortality
Additional file 1: Sheet 2. Estimations of infant and under 5 mortality from vital statistics data
Numbers and rates of neonatal and infant deaths were determined using mortality registration data as reported by Stats SA[10]. The MRC Rapid Mortality surveillance which calculated mortality rates for South Africa estimated the following levels of reporting underreporting in order to adjust data to population levels:
The Levels of completeness of VR data are assumed as follows:
· Age 0: 85.0%
· Age 1: 53.8%
· Ages 2-14: Linear trend between figure for age 1 and figure of 93% for age 15.
2.1 Adjusting Infant Mortality
Thus deaths under the age of 1 are assumed to be 85% completely reported, and have been adjusted accordingly for StatsSA deaths, since they have been available at provincial level.
Table 2. Adjusted infant deaths using StatsSA mortality data
	2007	2008	2009	2010	2011
Under 1 deaths (Stats SA)	9873	9234	7731	6793	5225
Number of Live Births(Stats SA)	231000	230000	231460	256997	250038
Unadjusted Infant Mortality Rate (IMR)	42.7	40.1	33.4	26.4	20.9
ADJUSTED
Adjustment Factor (1/0.85)	1.176	1.176	1.176	1.176	1.176
Under 1 deaths Adjusted	11615	10969	9095	7992	6147
Estimated Infant mortality rate (IMR)	50.3	47.7	39.3	31.1	24.6
Deaths per 1,000 live births
2.2 Adjusting Under 5 Mortality Rate
Deaths under 5 are adjusted similarly, but using an average assumption of completeness of 63%. Thus under 5 deaths include infant mortality and adjusted mortality between 1 month and 59 months of age
Table 3. Adjusted under-5 deaths using StatsSA mortality data
	2007	2008	2009	2010	2011
Under 5 deaths (Stats SA)	13196	12323	10327	9198	7194
Number of Live Births	231000	230000	231460	256997	250038
Unadjusted Under 5 Mortality Rate (U5MR)	57.1	53.6	44.6	35.8	28.8
ADJUSTED
Under 5 deaths Adjusted	16890	15873	13216	11809	9272
Estimated Under-five mortality rate (U5MR) – deaths per 1,000 live births	73.1	69	57.1	45.9	37.1

## Sheet: 3. Changes in contraceptive mix
Additional file 1: Sheet 3. Changes in contraceptive method mix in the province 2014 to 2019
	2014	2015	2016	2017	2018	2019
Condom
Male condom	13	13	13	13	13	13
Sterilization
Female sterilization	11.4	11.4	11.4	11.4	11.4	11.4
Male sterilization	0.4	0.4	0.4	0.4	0.4	0.4
Injectable
3 month (Depo Provera)	33	32	31	30	29	28
2 month (Noristerat)	12	11.5	11	10.5	10	9.3
Implant
Implanon (3 years)	20	22	24	26	28	30
IUD
Copper-T 380-A IUD (10 year)	4.6	4.5	4.3	4.1	4	4
LNG-IUS (5 years)	0	0	0	0	0	0
Pill
Standard Daily regiment	5	4.6	4.3	4	3.6	3.3
Peri-coital contraception (PCC)	0.4	0.4	0.4	0.4	0.4	0.4
Traditional
Withdrawal	0.2	0.2	0.2	0.2	0.2	0.2
Periodic abstinence	0	0	0	0	0	0
Total	100	100	100	100	100	100
